# Supplementary material for: Lower Energy-Demanding Extraction of Bioactive Triterpene Acids by Microwave as the First Step towards Biorefining Residual Olive Skin
Source: Antioxidants (Basel). 2024 Oct 9;13(10):1212. doi: 10.3390/antiox13101212 (PMC11504040; doi:10.3390/antiox13101212)
Supplement: Supplementary file 1 [file antioxidants-13-01212-s001.zip]

Archive with 1 entries (1 files):
- antioxidants-3219376-supplementary.pdf
